# Supplementary material for: Argonaute proteins from human gastrointestinal bacteria catalyze DNA-guided cleavage of single- and double-stranded DNA at 37 °C
Source: Cell Discov. 2019 Jul 30;5:38. doi: 10.1038/s41421-019-0105-y (PMC6796838; doi:10.1038/s41421-019-0105-y)
Supplement: Supplementary file 2 — Supplementary Table S2 [file 41421_2019_105_MOESM2_ESM.xlsx]

## Sheet: Sheet1
Supplementary information, Table S2 List of nucleic acid sequences used in this study
Primers	Description	Sequence (5´-3´)
1	dsDNA tempalte for transcribing RNA target	ACCAATCTGTTCTCTGTGAGCCTCAATAATATCGTTATCCTCCATGTCCAAATCTTCAGGGGTCTGATCAGCTTGAATCCTAATACCGTCGTACAAGAATCTTAAGATACGAGGTAGTAGGTTGTATAGTATATGCTAGCCATATGGCTGCCGCGCGGCACCAGGCCGCTGCTGTGATGATGATGATGATGGCTGCTGCCCATGGTATATCTCCTTCTTAAAGTTAAACAAAATTATTTCTAGAGGGGAATTGTTATCCGCTCACAATTCCCCTATAGTGAGTCGTATTA
2	273 nt ssRNA target	GGGGAAUUGUGAGCGGAUAACAAUUCCCCUCUAGAAAUAAUUUUGUUUAACUUUAAGAAG GAGAUAUACCAUGGGCAGCAGCCAUCAUCAUCAUCAUCACAGCAGCGGCCUGGUGCCGCG CGGCAGCCAUAUGGCUAGCAUAUACUAUACAACCUACUACCUCGUAUCUUAAGAUUCUUG UACGACGGUAUUAGGAUUCAAGCUGAUCAGACCCCUGAAGAUUUGGACAUGGAGGAUAAC GAUAUUAUUGAGGCUCACAGAGAACAGAUUGGU
3	100 nt ssDNA target	CCTTTATATTTAAATAATTTAATATACTATACAACCTACTACCTCGTATAAATTTTTAAATAAATATTGCATTCAAGCTTTTAATTTAATTAAATTCTAG
4	100 nt ssDNA non-target	ATAGGCGTCGAGGCCCTTTCGTCTTCACCTGTCGAGTGCAAAACCTTTCGCGGTATGGCATGATAGCGCCCGGAAGAGAGTCAATTCAGCGGCTGGTGAA
5	12 nt guide DNA	TGAGGTAGTAGG
6	13 nt guide DNA	TGAGGTAGTAGGT
7	14 nt guide DNA	TGAGGTAGTAGGTT
8	15 nt guide DNA	TGAGGTAGTAGGTTG
9	16 nt guide DNA	TGAGGTAGTAGGTTGT
10	17 nt guide DNA	TGAGGTAGTAGGTTGTA
11	18 nt guide DNA	NGAGGTAGTAGGTTGTAT
12	19 nt guide DNA	TGAGGTAGTAGGTTGTATA
13	20 nt guide DNA	TGAGGTAGTAGGTTGTATAG
14	21 nt guide DNA	TGAGGTAGTAGGTTGTATAGT
15	25 nt guide DNA	TGAGGTAGTAGGTTGTATAGTATAT
16	30 nt guide DNA	TGAGGTAGTAGGTTGTATAGTATATTAAAT
17	18 nt guide RNA	UGAGGUAGUAGGUUGUAU
18	60 nt ssDNA target	TTATATTTAAATAATTTAATATACTATACAACCTACTACCTCNTATAAATTTTTAAATAA
19	18 nt guide DNA，mismatch at position 2	TCAGGTAGTAGGTTGTAT
20	18 nt guide DNA，mismatch at position 3	TGCGGTAGTAGGTTGTAT
21	18 nt guide DNA，mismatch at position 4	TGACGTAGTAGGTTGTAT
22	18 nt guide DNA，mismatch at position 5	TGAGCTAGTAGGTTGTAT
23	18 nt guide DNA，mismatch at position 6	TGAGGGAGTAGGTTGTAT
24	18 nt guide DNA，mismatch at position 7	TGAGGTCGTAGGTTGTAT
25	18 nt guide DNA，mismatch at position 8	TGAGGTACTAGGTTGTAT
26	18 nt guide DNA，mismatch at position 9	TGAGGTAGGAGGTTGTAT
27	18 nt guide DNA，mismatch at position 10	TGAGGTAGTCGGTTGTAT
28	18 nt guide DNA，mismatch at position 11	TGAGGTAGTACGTTGTAT
29	18 nt guide DNA，mismatch at position 12	TGAGGTAGTAGCTTGTAT
30	18 nt guide DNA，mismatch at position 13	TGAGGTAGTAGGGTGTAT
31	18 nt guide DNA，mismatch at position 14	TGAGGTAGTAGGTGGTAT
32	18 nt guide DNA，mismatch at position 15	TGAGGTAGTAGGTTCTAT
33	18 nt guide DNA，mismatch at position 16	TGAGGTAGTAGGTTGGAT
34	18 nt guide DNA，mismatch at position 17	TGAGGTAGTAGGTTGTCT
35	18 nt guide DNA，mismatch at position 18	TGAGGTAGTAGGTTGTAG
36	Guide f1 targeting pUC19-HAT/pUC19-HGC	CGAGGTAGTAGGTTGTAT
37	Guide r1 targeting pUC19-HAT/pUC19-HGC	ATACAACCTACTACCTCG
38	Guide f2 targeting pUC19-HAT	AGGATCTAGGTGAAGATC
39	Guide r2 targeting pUC19-HAT	GATCTTCACCTAGATCCT
40	Guide n-f without sequence complementarity with pUC19-HAT/pUC19-HGC	TAAAAATTAAAATACCAA
41	Guide n-r without sequence complementarity with pUC19-HAT/pUC19-HGC	TTGGTATTTTAATTTTTA
42	Forward sequencing primer for 1.8 Kb pUC19-HAT cleavage product by CpAgo with paired gDNA (f1 & r1)	TAGTCCTGTCGGGTTTCGC
43	Reverse sequencing primer for 0.9 Kb pUC19-HAT cleavage product by CpAgo with paired gDNA (f1 & r1)	ATAGGCGTATCACGAGGC
44	Forward sequencing primer for 1.8 Kb pUC19-HAT cleavage product by CpAgo with one gDNA (f1)	TAAGCGGCAGGGTCGGAACA
45	Reverse sequencing primer for 0.9 Kb pUC19-HAT cleavage product by CpAgo with one gDNA (f1)	ATAGGCGTATCACGAGGC
46	Low GC-content (18%) target oligonucleotide F (reverse complement of 100 nt ssDNA target)	CTAGAATTTAATTAAATTAAAAGCTTGAATGCAATATTTATTTAAAAATTTATACGAGGTAGTAGGTTGTATAGTATATTAAATTATTTAAATATAAAGG
47	Low GC-content (18%) target oligonucleotide R	AATTCCTTTATATTTAAATAATTTAATATACTATACAACCTACTACCTCGTATAAATTTTTAAATAAATATTGCATTCAAGCTTTTAATTTAATTAAATT
48	High GC-content (55%) target oligonucleotide F	CTAGAAGGTCCACCATGCGTAAGCTTGAATGCCGGCCAGCCCAAGGGCTCTGCACGAGGTAGTAGGTTGTATAGTATATGGCAGGCGTAGGTCTAAGCGG
49	High GC-content (55%) target oligonucleotide R	AATTCCGCTTAGACCTACGCCTGCCATATACTATACAACCTACTACCTCGTGCAGAGCCCTTGGGCTGGCCGGCATTCAAGCTTACGCATGGTGGACCTT
	The reverse complement of the T7 promoter is indicated in bold italic. N. permutations of all four nucleotides at this position.
Plasmids
Plasmids	Description	Restriction sites used
pUC19	AmpR
pUC19-HAT	Annealed primer 46-47 inserted in pUC19	XbaI
		EcoRI
pUC19-HGC	Annealed primer 48-49 inserted in pUC19	XbaI
		EcoRI
